# Supplementary material for: PEGylation of mRNA by Hybridization of Complementary PEG-RNA Oligonucleotides Stabilizes mRNA without Using Cationic Materials
Source: Pharmaceutics. 2021 May 27;13(6):800. doi: 10.3390/pharmaceutics13060800 (PMC8227728; doi:10.3390/pharmaceutics13060800)
Supplement: Supplementary file 1 [file pharmaceutics-13-00800-s001.zip]

Archive with 1 entries (1 files):
- pharmaceutics-1198525-supplementary.pdf
